# Supplementary material for: Chronic Pain among Individuals Experiencing Homelessness and Its Interdependence with Opioid and Other Substance Use and Mental Illness
Source: Int J Environ Res Public Health. 2021 Dec 21;19(1):5. doi: 10.3390/ijerph19010005 (PMC8751035; doi:10.3390/ijerph19010005)
Supplement: Supplementary file 1 [file ijerph-19-00005-s001.zip]

Archive with 1 entries (1 files):
- ijerph-1482246-supplementary.pdf
